# Supplementary material for: Density-Dependent Differentiation of Tonsil-Derived Mesenchymal Stem Cells into Parathyroid-Hormone-Releasing Cells
Source: Int J Mol Sci. 2022 Jan 10;23(2):715. doi: 10.3390/ijms23020715 (PMC8775366; doi:10.3390/ijms23020715)
Supplement: Supplementary file 1 [file ijms-23-00715-s001.zip]

Archive with 1 entries (1 files):
- ijms-1504399-supplementary.pdf
